# Supplementary material for: Reference loci for RT-qPCR analysis of differentiating human embryonic stem cells
Source: BMC Mol Biol. 2013 Sep 12;14:21. doi: 10.1186/1471-2199-14-21 (PMC3848990; doi:10.1186/1471-2199-14-21)
Supplement: Additional file 1 — Reference stability analysis: M values. Reference stability ranking with specific M values, as determined by the geNormPLUS algorithm, for Experiment 1, 2 and 3. [file 1471-2199-14-21-S1.xlsx]

## Sheet: Additional file 1
	Experiment 1		Experiment 2		Experiment 3
Ranking	Reference	M value	Reference	M value	Reference	M value
1	B2M	0.277	B2M	0.203	B2M	0.378
2	AluSq	0.284	AluSq	0.213	RPL13A	0.378
3	RPL13A	0.29	RPL13A	0.221	AluSq	0.386
4	HPRT1	0.472	GAPDH	0.267	PPIA	0.48
5	YWHAZ	0.593	SDHA	0.36	GAPDH	0.609
6	TBP	0.696	TBP	0.409	HPRT1	0.672
7	HMBS	0.886	YWHAZ	0.451	TBP	0.813
8	ACTB	1.151	ACTB	0.48	YWHAZ	0.903
9	GAPDH	1.35	HPRT1	0.506	HMBS	1.088
10	PPIA	1.476	PPIA	0.524	SDHA	1.216
11	SDHA	1.598	HMBS	0.55	ACTB	1.347
12	UBC	1.697	UBC	0.579	UBC	1.484
